# Supplementary material for: Does Herbivorous Fish Protection Really Improve Coral Reef Resilience? A Case Study from New Caledonia (South Pacific)
Source: PLoS One. 2013 Apr 5;8(4):e60564. doi: 10.1371/journal.pone.0060564 (PMC3618332; doi:10.1371/journal.pone.0060564)
Supplement: Appendix S1 — Data used for New Caledonia case study analysis. a) List of herbivorous fish species with information on their diet and fishing status. b) Average values of benthic cover and fish variables in each site. c) Average values and results of statistical comparisons (F statistic, P value) between biotopes and levels of fishing pressure. (XLSX) [file pone.0060564.s001.xlsx]

## Sheet: a) herbivorous fish species
#	ORDER	FAMILY	GENUS	SPECIES	Fishing status	Species size	Algae consumed	Group
1	Perciformes	Acanthuridae	Acanthurus	achilles	unfished	large	microalgae	Large unfished herbivorous
2	Perciformes	Acanthuridae	Acanthurus	blochii	fished	large	microalgae	Large fished microalgae feeders
3	Perciformes	Acanthuridae	Acanthurus	dussumieri	fished	large	microalgae	Large fished microalgae feeders
4	Perciformes	Acanthuridae	Acanthurus	gahhm	fished	large	microalgae	Large fished microalgae feeders
5	Perciformes	Acanthuridae	Acanthurus	guttatus	unfished	large	microalgae	Large unfished herbivorous
6	Perciformes	Acanthuridae	Acanthurus	leucopareius	unfished	large	microalgae	Large unfished herbivorous
7	Perciformes	Acanthuridae	Acanthurus	lineatus	unfished	large	microalgae	Large unfished herbivorous
8	Perciformes	Acanthuridae	Acanthurus	nigricans	unfished	small	microalgae	Small unfished herbivorous
9	Perciformes	Acanthuridae	Acanthurus	nigricauda	fished	large	microalgae	Large fished microalgae feeders
10	Perciformes	Acanthuridae	Acanthurus	nigrofuscus	unfished	small	microalgae	Small unfished herbivorous
11	Perciformes	Acanthuridae	Acanthurus	nigroris	unfished	large	microalgae	Large unfished herbivorous
12	Perciformes	Acanthuridae	Acanthurus	olivaceus	fished	large	microalgae	Large fished microalgae feeders
13	Perciformes	Acanthuridae	Acanthurus	pyroferus	unfished	large	microalgae	Large unfished herbivorous
14	Perciformes	Acanthuridae	Acanthurus	triostegus	unfished	small	microalgae	Small unfished herbivorous
15	Perciformes	Acanthuridae	Acanthurus	xanthopterus	fished	large	microalgae	Large fished microalgae feeders
16	Perciformes	Acanthuridae	Naso	brachycentron	fished	large	macroalgae	Large fished macroalgae feeders
17	Perciformes	Acanthuridae	Naso	brevirostris	fished	large	macroalgae	Large fished macroalgae feeders
18	Perciformes	Acanthuridae	Naso	lituratus	fished	large	macroalgae	Large fished macroalgae feeders
19	Perciformes	Acanthuridae	Naso	tonganus	fished	large	macroalgae	Large fished macroalgae feeders
20	Perciformes	Acanthuridae	Naso	unicornis	fished	large	macroalgae	Large fished macroalgae feeders
21	Perciformes	Acanthuridae	Zebrasoma	scopas	unfished	small	microalgae	Small unfished herbivorous
22	Perciformes	Acanthuridae	Zebrasoma	veliferum	unfished	large	microalgae	Large unfished herbivorous
23	Perciformes	Kyphosidae	Kyphosus	cinerascens	fished	large	macroalgae	Large fished macroalgae feeders
24	Perciformes	Kyphosidae	Kyphosus	sydneyanus	fished	large	macroalgae	Large fished macroalgae feeders
25	Perciformes	Kyphosidae	Kyphosus	vaigiensis	fished	large	macroalgae	Large fished macroalgae feeders
26	Perciformes	Kyphosidae	Microcanthus	strigatus	unfished	small	microalgae	Small unfished herbivorous
27	Perciformes	Pomacanthidae	Centropyge	bicolor	unfished	small	microalgae	Small unfished herbivorous
28	Perciformes	Pomacanthidae	Centropyge	bispinosa	unfished	small	microalgae	Small unfished herbivorous
29	Perciformes	Pomacanthidae	Centropyge	flavicauda	unfished	small	microalgae	Small unfished herbivorous
30	Perciformes	Pomacanthidae	Centropyge	flavissima	unfished	small	microalgae	Small unfished herbivorous
31	Perciformes	Pomacanthidae	Centropyge	heraldi	unfished	small	microalgae	Small unfished herbivorous
32	Perciformes	Pomacanthidae	Centropyge	loricula	unfished	small	microalgae	Small unfished herbivorous
33	Perciformes	Pomacanthidae	Centropyge	tibicen	unfished	small	microalgae	Small unfished herbivorous
34	Perciformes	Pomacentridae	Abudefduf	sordidus	unfished	small	microalgae	Small unfished herbivorous
35	Perciformes	Pomacentridae	Chrysiptera	biocellata	unfished	small	microalgae	Small unfished herbivorous
36	Perciformes	Pomacentridae	Chrysiptera	brownriggii	unfished	small	microalgae	Small unfished herbivorous
37	Perciformes	Pomacentridae	Chrysiptera	glauca	unfished	small	microalgae	Small unfished herbivorous
38	Perciformes	Pomacentridae	Chrysiptera	rex	unfished	small	microalgae	Small unfished herbivorous
39	Perciformes	Pomacentridae	Chrysiptera	rollandi	unfished	small	microalgae	Small unfished herbivorous
40	Perciformes	Pomacentridae	Chrysiptera	taupou	unfished	small	microalgae	Small unfished herbivorous
41	Perciformes	Pomacentridae	Chrysiptera	unimaculata	unfished	small	microalgae	Small unfished herbivorous
42	Perciformes	Pomacentridae	Dischistodus	fasciatus	unfished	small	microalgae	Small unfished herbivorous
43	Perciformes	Pomacentridae	Dischistodus	prosopotaenia	unfished	small	microalgae	Small unfished herbivorous
44	Perciformes	Pomacentridae	Neoglyphidodon	nigroris	unfished	small	microalgae	Small unfished herbivorous
45	Perciformes	Pomacentridae	Neoglyphidodon	polyacanthus	unfished	small	microalgae	Small unfished herbivorous
46	Perciformes	Pomacentridae	Plectroglyphidodon	dickii	unfished	small	microalgae	Small unfished herbivorous
47	Perciformes	Pomacentridae	Plectroglyphidodon	imparipennis	unfished	small	microalgae	Small unfished herbivorous
48	Perciformes	Pomacentridae	Plectroglyphidodon	johnstonianus	unfished	small	microalgae	Small unfished herbivorous
49	Perciformes	Pomacentridae	Plectroglyphidodon	lacrymatus	unfished	small	microalgae	Small unfished herbivorous
50	Perciformes	Pomacentridae	Pomacentrus	amboinensis	unfished	small	microalgae	Small unfished herbivorous
51	Perciformes	Pomacentridae	Pomacentrus	bankanensis	unfished	small	microalgae	Small unfished herbivorous
52	Perciformes	Pomacentridae	Pomacentrus	chrysurus	unfished	small	microalgae	Small unfished herbivorous
53	Perciformes	Pomacentridae	Pomacentrus	grammorhynchus	unfished	small	microalgae	Small unfished herbivorous
54	Perciformes	Pomacentridae	Pomacentrus	moluccensis	unfished	small	microalgae	Small unfished herbivorous
55	Perciformes	Pomacentridae	Pomacentrus	simsiang	unfished	small	microalgae	Small unfished herbivorous
56	Perciformes	Pomacentridae	Pomacentrus	taeniometopon	unfished	small	microalgae	Small unfished herbivorous
57	Perciformes	Pomacentridae	Pomacentrus	tripunctatus	unfished	small	microalgae	Small unfished herbivorous
58	Perciformes	Pomacentridae	Pomacentrus	vaiuli	unfished	small	microalgae	Small unfished herbivorous
59	Perciformes	Pomacentridae	Stegastes	albifasciatus	unfished	small	microalgae	Small unfished herbivorous
60	Perciformes	Pomacentridae	Stegastes	fasciolatus	unfished	small	microalgae	Small unfished herbivorous
61	Perciformes	Pomacentridae	Stegastes	lividus	unfished	small	microalgae	Small unfished herbivorous
62	Perciformes	Pomacentridae	Stegastes	nigricans	unfished	small	microalgae	Small unfished herbivorous
63	Perciformes	Scaridae	Calotomus	spinidens	unfished	small	macroalgae	Large unfished herbivorous
64	Perciformes	Scaridae	Cetoscarus	bicolor	fished	large	microalgae	Large fished microalgae feeders
65	Perciformes	Scaridae	Chlorurus	bleekeri	fished	large	microalgae	Large fished microalgae feeders
66	Perciformes	Scaridae	Chlorurus	frontalis	fished	large	microalgae	Large fished microalgae feeders
67	Perciformes	Scaridae	Chlorurus	microrhinos	fished	large	microalgae	Large fished microalgae feeders
68	Perciformes	Scaridae	Chlorurus	sordidus	fished	large	microalgae	Large fished microalgae feeders
69	Perciformes	Scaridae	Hipposcarus	longiceps	fished	large	microalgae	Large fished microalgae feeders
70	Perciformes	Scaridae	Leptoscarus	vaigiensis	unfished	large	macroalgae	Large unfished herbivorous
71	Perciformes	Scaridae	Scarus	altipinnis	fished	large	microalgae	Large fished microalgae feeders
72	Perciformes	Scaridae	Scarus	chameleon	fished	large	microalgae	Large fished microalgae feeders
73	Perciformes	Scaridae	Scarus	dimidiatus	fished	large	microalgae	Large fished microalgae feeders
74	Perciformes	Scaridae	Scarus	flavipectoralis	fished	large	microalgae	Large fished microalgae feeders
75	Perciformes	Scaridae	Scarus	forsteni	fished	large	microalgae	Large fished microalgae feeders
76	Perciformes	Scaridae	Scarus	frenatus	fished	large	microalgae	Large fished microalgae feeders
77	Perciformes	Scaridae	Scarus	ghobban	fished	large	microalgae	Large fished microalgae feeders
78	Perciformes	Scaridae	Scarus	globiceps	fished	large	microalgae	Large fished microalgae feeders
79	Perciformes	Scaridae	Scarus	longipinnis	fished	large	microalgae	Large fished microalgae feeders
80	Perciformes	Scaridae	Scarus	niger	fished	large	microalgae	Large fished microalgae feeders
81	Perciformes	Scaridae	Scarus	oviceps	fished	large	microalgae	Large fished microalgae feeders
82	Perciformes	Scaridae	Scarus	psittacus	fished	large	microalgae	Large fished microalgae feeders
83	Perciformes	Scaridae	Scarus	quoyi	fished	large	microalgae	Large fished microalgae feeders
84	Perciformes	Scaridae	Scarus	rivulatus	fished	large	microalgae	Large fished microalgae feeders
85	Perciformes	Scaridae	Scarus	rubroviolaceus	fished	large	microalgae	Large fished microalgae feeders
86	Perciformes	Scaridae	Scarus	schlegeli	fished	large	microalgae	Large fished microalgae feeders
87	Perciformes	Scaridae	Scarus	spinus	fished	large	microalgae	Large fished microalgae feeders
88	Perciformes	Siganidae	Siganus	argenteus	fished	large	micro&macroalgae	Large fished macroalgae feeders
89	Perciformes	Siganidae	Siganus	corallinus	fished	large	microalgae	Large fished microalgae feeders
90	Perciformes	Siganidae	Siganus	doliatus	fished	large	microalgae	Large fished microalgae feeders
91	Perciformes	Siganidae	Siganus	fuscescens	fished	large	micro&macroalgae	Large fished macroalgae feeders
92	Perciformes	Siganidae	Siganus	lineatus	fished	large	micro&macroalgae	Large fished macroalgae feeders
93	Perciformes	Siganidae	Siganus	punctatus	fished	large	microalgae	Large fished microalgae feeders
94	Perciformes	Siganidae	Siganus	spinus	unfished	small	micro&macroalgae	Small unfished herbivorous
95	Perciformes	Siganidae	Siganus	vulpinus	unfished	large	microalgae	Large unfished herbivorous
96	Perciformes	Siganidae	Siganus	woodlandi	fished	large	micro&macroalgae	Large fished macroalgae feeders
97	Tetraodontiformes	Tetraodontidae	Canthigaster	amboinensis	unfished	small	microalgae	Small unfished herbivorous
98	Tetraodontiformes	Tetraodontidae	Canthigaster	bennetti	unfished	small	microalgae	Small unfished herbivorous
99	Tetraodontiformes	Tetraodontidae	Canthigaster	solandri	unfished	small	microalgae	Small unfished herbivorous
100	Tetraodontiformes	Tetraodontidae	Canthigaster	valentini	unfished	small	microalgae	Small unfished herbivorous
101	Perciformes	Scaridae	Calotomus	carolinus	unfished	large	macroalgae	Large unfished herbivorous
102	Perciformes	Acanthuridae	Ctenochaetus	binotatus	unfished	small	microalgae	Small unfished herbivorous
103	Perciformes	Acanthuridae	Ctenochaetus	flavicauda	unfished	small	microalgae	Small unfished herbivorous
104	Perciformes	Acanthuridae	Ctenochaetus	striatus	unfished	small	microalgae	Small unfished herbivorous
105	Perciformes	Acanthuridae	Ctenochaetus	strigosus	unfished	small	microalgae	Small unfished herbivorous
106	Perciformes	Pomacentridae	Dischistodus	melanotus	unfished	small	microalgae	Small unfished herbivorous
107	Perciformes	Pomacentridae	Hemiglyphidodon	plagiometopon	unfished	small	microalgae	Small unfished herbivorous
108	Perciformes	Pomacentridae	Neoglyphidodon	melas	unfished	small	microalgae	Small unfished herbivorous
109	Perciformes	Pomacentridae	Parma	polylepis	unfished	small	microalgae	Small unfished herbivorous
110	Perciformes	Siganidae	Siganus	puellus	unfished	large	micro&macroalgae	Large unfished herbivorous
111	Perciformes	Pomacentridae	Stegastes	gascoynei	unfished	small	microalgae	Small unfished herbivorous

## Sheet: b) Site-specific data
Variables	Northern lagoon	Beautemps-Beaupré	Ouvéa Island	Lifou	Ouassé	Thio	Pines Island	Merlet (MPA)	Southern lagoon	Aboré (MPA)	Aboré (open)	Moindou	Bourail (MPA)	Koné
Coral cover (%)	29.9965	19.2833	38.1817	14.1	20.35	20.175	29.7267	30.143	32.77	2	13.2	22.2	23.8333	25.4586
Macroalgae cover (%)	0.95725	4.76333	4.845	15.0333	9	13.775	18.0333	0.432	4.23667	0	0.7	3.05	0	1.1308
BIOMASS (g.m-2):
All fish	247.205	60.5676	62.617	32.2553	105.022	79.6013	76.2201	188.431	75.0316	135.175	84.0788	87.9448	32.5669	144.546
Total herbivorous	49.8288	21.476	19.6438	22.1629	48.6672	43.0115	28.6412	91.4489	29.1371	38.4303	44.746	39.156	12.5923	52.5573
Large unfished herbivorous	3.77334	1.18305	0.80041	0.647115	1.9749	1.72013	1.2402	3.00962	0.611286	0.992533	1.18389	0.431993	0.201688	1.13274
Small unfished herbivorous	3.11793	9.35849	5.08637	11.1726	10.3327	7.45385	7.18735	7.99302	7.61246	3.56951	8.52519	13.3199	7.57984	16.0614
Large fished macroalgae feeders	4.4386	0.669284	0.80323	0.501695	1.66179	1.05825	5.46539	8.80913	3.14673	12.3881	2.94548	9.93193	0.760996	7.53063
Large fished microalgae feeders	38.4989	10.477	13.5212	9.84152	34.6978	32.7793	14.7483	71.6371	17.7666	21.4802	32.0914	15.4722	4.04977	27.8326
BIOMASS (% total fish biomass):
Total herbivorous	0.283338	0.350924	0.328695	65.3777	46.6108	55.2893	0.3997	0.49518	0.397826	28.4301	53.2191	47.4586	0.386287	38.9687
Large unfished herbivorous	0.016533	0.0179496	0.0191794	2.95049	1.9112	2.30335	0.016331	0.0156809	0.0079586	0.73426	1.40807	0.671543	0.00624814	0.932887
Small unfished herbivorous	0.0238095	0.150673	0.11546	32.7079	11.7029	9.28851	0.0986554	0.0428844	0.103748	2.64066	10.1395	18.0978	0.230726	11.9076
Large fished macroalgae feeders	0.0167018	0.0104726	0.0106989	1.42961	1.8179	1.36628	0.0826434	0.0445775	0.043306	9.16448	3.50324	7.90788	0.022582	5.54218
Large fished microalgae feeders	0.226293	0.176611	0.194476	28.2897	31.1787	42.3311	0.20207	0.392037	0.242814	15.8907	38.1682	20.7813	0.126731	20.586
BIOMASS (% herbivorous fish biomass):
Large unfished herbivorous	8.07219	5.53984	6.53524	5.38974	4.0104	4.08922	4.33391	3.25463	2.18978	2.58268	2.64581	1.27391	1.71337	2.07791
Small unfished herbivorous	6.45922	41.7191	32.9898	49.6441	26.0892	17.4884	25.1801	8.71698	26.0991	9.28826	19.0524	38.0855	59.5298	30.5565
Large fished macroalgae feeders	9.3787	2.39432	4.63639	2.15098	3.67032	2.39002	18.4574	9.4482	10.7581	32.2351	6.58267	16.0607	5.68873	14.3551
Large fished microalgae feeders	76.0899	51.3036	59.3671	42.8151	66.2301	76.0324	52.0285	78.5802	60.953	55.8939	71.7191	44.5799	33.0681	53.0105
DENSITY (number.m-2):
All fish	1.42733	1.4115	1.10138	1.03479	2.59385	2.04906	0.940399	2.01301	1.20339	1.327	1.12867	1.88661	0.772919	2.72659
Total herbivorous	0.463247	0.319664	0.284342	0.42381	0.656312	0.594575	0.348621	0.887734	0.185524	0.3705	0.464417	0.567306	0.269047	0.783252
Large unfished herbivorous	0.0165505	0.0102829	0.00578095	0.011746	0.034125	0.0181964	0.00646612	0.0173242	0.0112174	0.0288333	0.01925	0.00702778	0.00510054	0.00705168
Small unfished herbivorous	0.349111	0.274766	0.246107	0.336952	0.499208	0.442614	0.294021	0.698175	0.0650288	0.1925	0.237333	0.4225	0.242442	0.606308
Large fished macroalgae feeders	0.00961768	0.00447222	0.00410208	0.00526984	0.00466667	0.00385714	0.00584372	0.0216745	0.0266131	0.0446667	0.0195	0.0127222	0.002281	0.0120253
Large fished microalgae feeders	0.0879682	0.0317301	0.0318904	0.0698413	0.118313	0.129907	0.0422899	0.15056	0.0826649	0.1045	0.188333	0.125056	0.0192229	0.157868
DENSITY (% total fish density):
Total herbivorous	0.312386	0.224868	0.299302	45.6468	25.3187	29.4697	0.381058	0.439426	0.154899	27.9201	41.1474	32.7811	0.323507	31.7346
Large unfished herbivorous	0.012833	0.00735557	0.00627602	1.17788	1.19903	0.90367	0.00849779	0.00855121	0.0101313	2.17282	1.70555	0.447578	0.00563265	0.268893
Small unfished herbivorous	0.230397	0.192742	0.261595	36.1367	19.5737	22.0514	0.317194	0.345405	0.0526772	14.5064	21.0278	24.204	0.283639	24.8916
Large fished macroalgae feeders	0.00764739	0.00282515	0.00313922	0.578845	0.193131	0.19592	0.00762987	0.0107086	0.0226188	3.36599	1.7277	0.421632	0.00412299	0.447426
Large fished microalgae feeders	0.0615089	0.0229302	0.0319882	7.75329	4.35289	6.31873	0.0477363	0.0747609	0.0694716	7.87491	16.6864	7.70782	0.0301114	6.12669
DENSITY (% herbivorous fish density):
Large unfished herbivorous	6.13457	3.34345	2.55187	2.80204	4.75759	2.93043	2.13597	1.91894	6.33394	7.78228	4.14498	1.23576	1.8412	0.927436
Small unfished herbivorous	67.7462	85.512	87.5896	81.3057	76.4278	73.6602	83.52	78.3923	34.5407	51.9568	51.1035	74.1978	86.1059	76.5974
Large fished macroalgae feeders	3.42269	1.22889	1.54737	1.07221	0.807961	0.630662	1.92077	2.41439	14.602	12.0558	4.19882	1.8355	1.51488	1.64358
Large fished microalgae feeders	22.6965	10.3214	9.72404	14.8201	18.0067	22.7787	12.4233	17.2744	44.5233	28.2051	40.5527	22.7309	10.5381	20.8316
DIVERSITY (number of species):
All fish	148	66.1667	55.3813	121.333	185.75	202.25	142	223.5	135	221	253	158	101	73.545
Total herbivorous	36.25	17.4	15.5375	35	52	57.25	36	56.5	30	56	58	41.75	25	23.254
Large unfished herbivorous	4.25	1.25	1.14286	2	3.25	4.75	2.33333	5	2	6	4	2.75	2.33333	0.944444
Small unfished herbivorous	9.75	10.15	10.5	19.3333	25.75	26.75	9	22	7.66667	23	28	22.75	8.66667	11.9788
Large fished macroalgae feeders	3.5	0.944444	1.08333	2.33333	3.75	3.25	4.33333	6	4	5	4	1.75	2	1.2672
Large fished microalgae feeders	18.75	5.36667	3.6625	11.3333	19.25	22.5	20.3333	23.5	16.3333	22	22	14.5	12	9.06349
DIVERSITY (% total fish diversity):
Total herbivorous	0.247408	0.264568	0.282302	29.2781	27.8153	28.4305	0.253546	0.253981	0.221808	25.3394	22.9249	26.6429	0.247318	31.8597
Large unfished herbivorous	0.0286774	0.0188709	0.0231944	1.69636	1.66544	2.32319	0.0164669	0.0225257	0.0135755	2.71493	1.58103	1.76006	0.0235451	1.30343
Small unfished herbivorous	0.0668943	0.15494	0.189835	16.1381	14.1678	13.299	0.0633866	0.0987402	0.0573023	10.4072	11.0672	14.5064	0.0875601	16.6122
Large fished macroalgae feeders	0.0234244	0.0149915	0.0178729	1.92311	1.94162	1.56471	0.030353	0.0274037	0.0309757	2.26244	1.58103	1.23221	0.0187524	1.65572
Large fished microalgae feeders	0.128412	0.0812238	0.0679022	9.52054	10.0405	11.2436	0.14334	0.105311	0.119954	9.95475	8.69565	9.14422	0.11746	12.2884
DIVERSITY (% herbivorous fish diversity):
Large unfished herbivorous	11.6509	7.08857	8.06687	5.92429	5.89674	8.16279	6.48434	8.8558	6.11111	10.7143	6.89655	6.47036	9.47345	4.04698
Small unfished herbivorous	27.003	58.7844	67.3127	55.2184	52.0239	46.8623	25.0644	38.9185	25.8333	41.0714	48.2759	54.6203	35.665	51.5212
Large fished macroalgae feeders	9.5891	5.37506	6.50394	6.69948	6.25165	5.53549	12.0456	10.674	13.9815	8.92857	6.89655	4.60742	7.51834	5.48611
Large fished microalgae feeders	51.757	30.6725	23.8898	32.1578	35.8277	39.4394	56.4057	41.5517	54.0741	39.2857	37.931	34.3019	47.3432	38.9458
AVERAGE SIZE of last quartile (cm, SL):
Total herbivorous	28.5	17.8903	16.0258	14.5118	16.3944	16.7173	28.3333	30	26.3333	17.4286	16.7586	15.6812	21.3333	13.9977
Large unfished herbivorous	23	16.4028	13.3222	16.3333	17.1542	16.5375	22	22	23	18.5	20.25	16.8	16.6667	23.5873
Small unfished herbivorous	12.75	11.1826	8.9612	9.45132	9.01323	8.63648	16	7.5	15.3333	8.52174	8.67857	10.2117	16	8.92155
Large fished macroalgae feeders	39.75	14.3889	16.9896	21.1667	19.1786	19.7	31.3333	35	31	30.4	25.75	32.0833	27.6667	39.4444
Large fished microalgae feeders	30	27.5083	28.5164	21.3968	24.99	25.9284	30.6667	22	30	23.5	24.7727	22.341	27.6667	23.5976

## Sheet: c) Detailed statistics
	BIOTOPE							FISHING PRESSURE
	FR	PR	IR	OR	F	P		None	Low	Mod.	F	P	None vs. Low	None vs. Mod.	Low vs. Mod.
Substrate cover (%)
Coral	21.8	24.5	22.2	28.9	-	ns		25.6	26.9	20.1	-	ns	-	-	-
Macroalgae	16.9	3.6	4	5.4	3.7	*		2	11	5.6	6.5	**	****	ns	ns
Biomass (g.m-2)
All fish	71.6	77.3	116.3	116.5	-	ns		125.3	81.2	87.8	-	ns	-	-	-
All herbivorous	39.7	32.3	43.4	34.1	-	ns		38.1	35.4	38.7	-	ns	-	-	-
Large unfished herbivorous	1.1	1.1	1.2	1.9	-	ns		1.8	1.4	0.8	-	ns	-	-	-
Small unfished herbivorous	9.1	7.5	9.2	8.7	-	ns		6.6	7.5	13	7.3	***	ns	****	**
Large fished macroalgae feeders	7	2.1	3.4	4.2	-	ns		3.8	2	6.1	-	ns	-	-	-
Large fished microalgae feeders	22.6	21.5	29.7	19.4	-	ns		26	24.5	18.8	-	ns	-	-	-
Biomass (% total fish)
All herbivorous	40.3	27.1	18.4	18.3	-	ns		2.1	27.3	50.6	16.4	****	****	****	***
Large unfished herbivorous	0.9	0.9	0.4	1.1	-	ns		0.1	1.1	1.4	5	*	***	***	ns
Small unfished herbivorous	11.9	8.3	4.4	7.1	-	ns		0.3	5.6	19.7	26.2	****	****	****	****
Large fished macroalgae feeders	5.6	1.6	1.5	0.7	-	ns		0.6	0.9	5.1	10.6	****	ns	****	***
Large fished microalgae feeders	21.9	16.4	12.1	9.4	-	ns		1.2	19.7	24.4	12.5	****	****	****	*
Biomass (% herbivorous fish)
Large unfished herbivorous	3.7	3.2	2.9	6.4	-	ns		4.4	4.8	2.7	-	ns	-	-	-
Small unfished herbivorous	29.1	29.2	24.9	34.1	-	ns		27.2	25.5	37.5	-	ns	-	-	-
Large fished macroalgae feeders	11.3	5.6	8.5	10.3	-	ns		9.1	6.5	10.9	-	ns	-	-	-
Large fished microalgae feeders	56.6	61.9	64.1	49.9	-	ns		59.6	64.2	48.9	4.2	*	ns	ns	*
Density (number.m-2)
All fish	1.9	1.5	1.6	1.5	-	ns		1.3	1.7	1.8	-	ns	-	-	-
All herbivorous	0.5	0.5	0.5	0.4	-	ns		0.4	0.5	0.6	-	ns	-	-	-
Large unfished herbivorous	<0.1	<0.1	<0.1	<0.1	-	ns		<0.1	<0.1	<0.1	-	ns	-	-	-
Small unfished herbivorous	0.4	0.4	0.4	0.3	-	ns		0.3	0.4	0.4	-	ns	-	-	-
Large fished macroalgae feeders	<0.1	<0.1	<0.1	<0.1	-	ns		<0.1	<0.1	<0.1	-	ns	-	-	-
Large fished microalgae feeders	0.1	0.1	0.1	0.1	-	ns		0.1	0.1	0.1	-	ns	-	-	-
Density (% total fish)
All herbivorous	20.4	17.8	16.3	10.6	-	ns		2	14.8	36.8	17.6	****	***	****	****
Large unfished herbivorous	0.7	0.3	0.6	0.3	-	ns		0.1	0.6	0.7	-	ns	-	-	-
Small unfished herbivorous	14.6	14	11.1	8.5	-	ns		1.1	11.2	27.4	18.5	****	****	****	****
Large fished macroalgae feeders	0.5	0.1	0.5	0.1	-	ns		0.2	0.1	0.6	5.7	**	ns	*	*
Large fished microalgae feeders	4.6	3.4	4.2	1.8	-	ns		0.5	2.9	8.1	16.7	****	***	****	****
Density (% herbivorous fish)
Large unfished herbivorous	2.6	2.5	2.8	4.9	-	ns		4.4	3.2	1.8	-	ns	-	-	-
Small unfished herbivorous	75.6	77.1	73.6	71.9	-	ns		68.6	80.1	74.7	-	ns	-	-	-
Large fished macroalgae feeders	1.9	1.5	3.4	3.9	-	ns		5.2	1.2	1.8	-	ns	-	-	-
Large fished microalgae feeders	20.2	18.9	20.4	19.5	-	ns		21.9	16	21.7	-	ns	-	-	-
Diversity (number of species)
All fish	129.3	140.1	153.3	127.1	-	ns		135.4	146.6	133.6	-	ns	-	-	-
All herbivorous	38.7	37.9	38.4	32.5	-	ns		33.2	40.5	36.3	-	ns	-	-	-
Large unfished herbivorous	2.7	3.2	2.8	2.5	-	ns		3.1	2.9	2.2	-	ns	-	-	-
Small unfished herbivorous	18.1	16.6	17.2	13.6	-	ns		11.6	18.6	19.4	4.4	*	**	**	ns
Large fished macroalgae feeders	3	2.5	2.9	3	-	ns		3.2	3	2	-	ns	-	-	-
Large fished microalgae feeders	15.1	15.6	15.7	13.5	-	ns		15.3	16.2	12.8	-	ns	-	-	-
Diversity (% total fish)
All herbivorous	20.6	13.9	12.2	11.1	-	ns		1.8	15.1	28.4	16.3	****	****	****	***
Large unfished herbivorous	1.2	1	0.8	0.7	-	ns		0.2	1.1	1.6	9.9	****	***	****	*
Small unfished herbivorous	10.3	7.1	6.3	5.8	-	ns		0.7	7.4	15.2	18.8	****	****	****	****
Large fished macroalgae feeders	1.7	0.8	0.6	0.6	-	ns		0.2	0.9	1.6	10.9	****	*	****	*
Large fished microalgae feeders	7.5	5	4.6	4	-	ns		0.7	5.7	10.1	14.1	****	***	****	***
Diversity (% herbivorous fish)
Large unfished herbivorous	8	7.8	6.8	7.6	-	ns		8.9	7.2	5.7	-	ns	-	-	-
Small unfished herbivorous	48.5	45.7	45.9	43.7	-	ns		36.7	49.3	53.4	5	*	*	***	ns
Large fished macroalgae feeders	6.5	6.1	8.1	9.1	-	ns		9.3	7.3	5.6	-	ns	-	-	-
Large fished microalgae feeders	38.3	40.4	40.2	40.2	-	ns		45.4	37.7	35.3	3.8	*	*	*	ns
Size (last quartile, cm)
All herbivorous	17.2	19.4	20.4	21.1	-	ns		24.3	18.8	15	9.9	****	***	****	*
Large unfished herbivorous	18.1	16.2	19.2	20.7	-	ns		20.2	16.9	18.8	-	ns	-	-	-
Small unfished herbivorous	10.1	11.2	10.7	11.5	-	ns		12.6	10.3	9.5	3.6	*	*	**	ns
Large fished macroalgae feeders	19.6	27.8	29.7	26.8	-	ns		29.9	21.2	30.5	-	ns	-	-	-
Large fished microalgae feeders	23.4	27.3	26.7	26.2	-	ns		27.7	27.3	22.6	8	***	ns	****	***
Statistical comparisons were based on a factorial ANOVA testing for the effect of biotope (d.f.=3), fishing pressure (d.f.=2) and their interaction (d.f.=6).
Interactions were never significant and are not shown. Pairwise tests refer to Fisher LSD post-hoc tests (P value) for the effect of fishing pressure (d.f.=39).
Average values for each site are given in Appendix S1b. “FR”=fringing reef, “PR”=lagoon patch reef, “IR”=inner barrier reef, “OR”=outer barrier reef,
“Mod.”=moderate, “****”=P<0.001, “***”=P<0.005, “**”=P<0.01, “*”=P<0.05, “ns”=not significant (P>0.05).
